# Supplementary material for: The off-line effect of affective touch on multisensory integration and tactile perceptual accuracy during the somatic signal detection task
Source: PLoS One. 2021 Dec 31;16(12):e0261060. doi: 10.1371/journal.pone.0261060 (PMC8719696; doi:10.1371/journal.pone.0261060)
Supplement: S1 Dataset — (XLSX) [file pone.0261060.s001.xlsx]

## Sheet: S1_Dataset
PIN	Group	BMI	SSDT_Threshold	Age	EDI_Risk	DCQ	BPQ	Calm_T1_100	Anxious_T1_100	Happy_T1_100	Sadness_T1_100	Calm_T2_100	Anxious_T2_100	Happy_T2_100	Sadness_T2_100	HR_NL_PRE	HR_L_PRE	HR_NL_POST	HR_L_POST	FA_L_PRE	FA_NL_PRE	FA_L_POST	FA_NL_POST	d_NL_PRE	d_L_PRE	d_NL_POST	d_L_POST	c_NL_PRE	c_L_PRE	c_NL_POST	c_L_POST	EDA_T1	EDA_touch	EDA_T2	INTENSITY_MEAN_100	PLEASURE_MEAN_10	HR	FA	d	c	HR_L	HR_NL	HR_PRE	HR_POST	FA_L	FA_NL	FA_PRE	FA_POST	d_L
1	1	22.1	-948	26	14	7	16	78.5714	1.42857	60.7143	8.57143	73.5714	5	52.1429	5.71429	0.45	0.45	0.12	0.21	0.02	0.02	0.02	0.02	1.86	1.86	0.8	1.19	1.05	1.05	1.58	1.39	5.22	9.25	5.9	32.2761	6.6791	0.3075	0.02	1.4275	1.2675	0.33	0.285	0.45	0.165	0.02	0.02	0.02	0.02	1.525
3	1	23.6	-1250	22	21	5	29	85	18.5714	37.8571	9.28571	39.2857	57.1429	62.1429	10.7143	0.88	0.98	0.79	0.69	0.21	0.12	0.17	0.22	1.97	3.16	1.76	1.13	-0.19	-0.4	0.09	0.07	7.83	14.76	12.18	16.6045	5.5597	0.835	0.18	2.005	-0.1075	0.835	0.835	0.93	0.74	0.19	0.17	0.165	0.195	2.145
5	1	21.5	-1050	22	31	9	29	79.2857	24.2857	74.2857	10.7143	72.1429	20.7143	54.2857	15.7143	0.69	0.79	0.74	0.79	0.17	0.07	0.02	0.02	1.46	2.26	2.62	2.77	0.24	0.34	0.67	0.59	19.9	25.75	25.61	33.5821	2.46269	0.7525	0.07	2.2775	0.46	0.79	0.715	0.74	0.765	0.095	0.045	0.12	0.02	2.515
7	1	29.7	-650	22	57	14	57	64.2857	2.85714	85	10	93.5714	3.57143	70.7143	3.57143	0.36	0.74	0.5	0.74	0.17	0.24	0.18	0.22	0.6	0.88	0.79	1.27	0.67	-0.2	0.4	0	6.57	10.64	8.55	48.1343	1.00746	0.585	0.2025	0.885	0.2175	0.74	0.43	0.55	0.62	0.175	0.23	0.205	0.2	1.075
8	1	26.9	-750	23	49	13	34	60.7143	27.8571	74.2857	22.1429	46.4286	54.2857	57.1429	42.1429	0.31	0.55	0.02	0.98	0.17	0.23	0.2	0.02	0.47	0.91	-0.44	3.96	0.73	0.34	1.31	1.11	2.55	11.33	9.67	15.1119	6.23134	0.465	0.155	1.225	0.8725	0.765	0.165	0.43	0.5	0.185	0.125	0.2	0.11	2.435
10	1	23.3	-1450	27	35	6	38	0	87.8571	77.8571	0	64.2857	37.8571	74.2857	0	0.5	0.69	0.5	0.69	0.02	0.02	0.02	0.02	1.98	2.48	1.98	2.48	0.99	0.74	0.99	0.74	13.71	13.68	13.85	28.3582	0.485075	0.595	0.02	2.23	0.865	0.69	0.5	0.595	0.595	0.02	0.02	0.02	0.02	2.48
12	1	23.2	-650	23	15	5	39	98.5714	80.7143	40.7143	7.14286	100	0	100	0	0.55	0.74	0.6	0.74	0.02	0.02	0.02	0.02	2.1	2.62	2.22	2.62	0.93	0.67	0.87	0.67	11.86	18.13	16.12	0	10	0.6575	0.02	2.39	0.785	0.74	0.575	0.645	0.67	0.02	0.02	0.02	0.02	2.62
15	1	21.9	-1250	25	50	8	45	85	25	72.1429	0	100	9.28571	73.5714	0	0.31	0.4	0.17	0.12	0.02	0.07	0.02	0.02	1.48	1.22	1.01	0.8	1.24	0.85	1.47	1.58	4.19	5.8	5.25	60.8209	10	0.25	0.0325	1.1275	1.285	0.26	0.24	0.355	0.145	0.02	0.045	0.045	0.02	1.01
17	1	23.9	-750	25	28	3	12	100	0	74.2857	0	100	0	74.2857	0	0.5	0.5	0.83	0.88	0.17	0.12	0.02	0.02	0.97	1.18	2.95	3.16	0.48	0.59	0.51	0.4	8.06	9.88	7.33	54.1045	9.73881	0.6775	0.0825	2.065	0.495	0.69	0.665	0.5	0.855	0.095	0.07	0.145	0.02	2.17
19	1	23.4	-192	22	44	6	24	81.4286	12.8571	56.4286	33.5714	85.7143	3.57143	79.2857	11.4286	0.5	0.6	0.64	0.74	0.22	0.25	0.21	0.23	0.12	0.24	-0.43	-0.15	0.06	-0.12	0.08	-0.27	1.38	6.15	3.93	19.0299	5.48507	0.62	0.2275	-0.055	-0.0625	0.67	0.57	0.55	0.69	0.215	0.24	0.235	0.22	0.045
21	1	25.4	-1350	23	42	10	49	61.4286	43.5714	60	43.5714	70	45.7143	55.7143	42.8571	0.5	0.36	0.79	0.83	0.12	0.12	0.12	0.17	1.18	0.81	1.97	1.93	0.59	0.77	0.19	0	1.39	6.08	2.9	48.1343	6.60448	0.62	0.1325	1.4725	0.3875	0.595	0.645	0.43	0.81	0.12	0.145	0.12	0.145	1.37
23	1	21.6	-1050	19	30	8	46	85.7143	44.2857	77.1429	63.5714	75.7143	37.1429	80	43.5714	0.69	0.83	0.93	0.6	0.07	0.22	0.02	0.02	1.96	1.76	3.45	2.22	0.48	-0.09	0.26	0.87	6.16	9.78	7.92	73.5075	9.1791	0.7625	0.0825	2.3475	0.38	0.715	0.81	0.76	0.765	0.045	0.12	0.145	0.02	1.99
25	1	29.7	-1050	20	28	7	27	55	15.7143	80	2.85714	55.7143	2.85714	57.1429	12.8571	0.6	0.74	0.79	0.74	0.02	0.12	0.02	0.02	2.22	1.82	2.77	2.62	0.87	0.27	0.59	0.67	6.42	11.49	8.08	21.4552	5.97015	0.7175	0.045	2.3575	0.6	0.74	0.695	0.67	0.765	0.02	0.07	0.07	0.02	2.22
28	1	22.5	-1950	21	45	10	50	72.8571	47.8571	78.5714	52.8571	95	14.2857	92.1429	10.7143	0.6	0.79	0.5	0.36	0.02	0.17	0.07	0.07	2.22	1.76	1.47	1.1	0.87	0.09	0.73	0.92	6.16	9.78	7.92	14.3657	9.58955	0.5625	0.0825	1.6375	0.6525	0.575	0.55	0.695	0.43	0.045	0.12	0.095	0.07	1.43
30	1	37.5	-1450	21	84	11	28	87.1429	13.5714	52.8571	47.8571	94.2857	1.42857	96.4286	2.14286	0.07	0.21	0.21	0.45	0.12	0.17	0.07	0.17	-0.29	0.18	0.67	0.85	1.32	0.88	1.13	0.54	3.78	6.12	5.32	11.3806	6.23134	0.235	0.1325	0.3525	0.9675	0.33	0.14	0.14	0.33	0.095	0.17	0.145	0.12	0.515
32	1	22.9	-1950	19	36	7	58	95.7143	10.7143	86.4286	23.5714	96.4286	0	93.5714	8.57143	0.5	0.69	0.21	0.17	0.02	0.02	0.02	0.02	1.98	2.48	1.19	1.01	0.99	0.74	1.39	1.47	5.89	12.34	8.13	0.559701	9.81343	0.3925	0.02	1.665	1.1475	0.43	0.355	0.595	0.19	0.02	0.02	0.02	0.02	1.745
188	1	29.1	-1050	37	32	4	21	94.2857	2.14286	81.4286	12.8571	100	0.714286	76.4286	0	0.64	0.79	0.36	0.45	0.12	0.07	0.02	0.02	1.55	2.26	1.61	1.86	0.41	0.34	1.17	1.05	1.37	3.65	2.46	34.3284	8.99254	0.56	0.0575	1.82	0.7425	0.62	0.5	0.715	0.405	0.07	0.045	0.095	0.02	2.06
34	1	36.6	-1650	21	35	6	37	82.1429	41.4286	54.2857	4.28571	86.4286	11.4286	62.1429	0.714286	0.31	0.69	0.07	0.12	0.02	0.07	0.02	0.02	1.48	1.96	0.52	0.8	1.24	0.48	1.72	1.58	10.04	9.69	12.6	2.23881	6.75373	0.2975	0.0325	1.19	1.255	0.405	0.19	0.5	0.095	0.02	0.045	0.045	0.02	1.38
288	1	30.7	-1050	23	46	9	43	63.5714	22.1429	84.2857	5	98.5714	7.85714	95.7143	0.714286	0.55	0.69	0.64	0.69	0.02	0.02	0.02	0.02	2.1	2.48	2.35	2.48	0.93	0.74	0.81	0.74	11.78	13.66	11.31	56.7164	5.07463	0.6425	0.02	2.3525	0.805	0.69	0.595	0.62	0.665	0.02	0.02	0.02	0.02	2.48
588	1	24.6	-650	39	12	2	47	82.8571	9.28571	65.7143	7.85714	90.7143	9.28571	82.1429	12.1429	0.4	0.4	0.4	0.45	0.02	0.07	0.02	0.02	1.74	1.22	1.74	1.86	1.11	0.85	1.11	1.05	9.93	14.55	4.72	14.5522	3.69403	0.4125	0.0325	1.64	1.03	0.425	0.4	0.4	0.425	0.02	0.045	0.045	0.02	1.54
788	1	44.5	-1050	27	18	1	14	81.4286	10.7143	85.7143	1.42857	95	2.14286	89.2857	4.28571	0.17	0.26	0.12	0.26	0.02	0.12	0.02	0.21	1.01	0.54	0.8	0.15	1.47	0.91	1.58	0.71	0.54	6.75	4.61	12.3134	8.09701	0.2025	0.0925	0.625	1.1675	0.26	0.145	0.215	0.19	0.02	0.165	0.07	0.115	0.345
1188	1	34.2	-664	60	42	3	40	94.2857	1.42857	90.7143	4.28571	90.7143	5.71429	90	10	0.88	0.93	0.79	0.93	0.12	0.07	0.07	0.07	2.36	2.93	2.26	2.93	0	-0.41	0.34	-0.28	2.58	6.94	3.08	35.4478	6.97761	0.8825	0.0825	2.62	-0.0875	0.93	0.835	0.905	0.86	0.095	0.07	0.095	0.07	2.93
1588	1	26.4	-450	60	10	1	55	82.1429	20	71.4286	24.2857	85	7.85714	81.4286	16.4286	0.74	0.88	0.02	0.36	0.02	0.12	0.02	0.02	2.62	2.36	0	1.61	0.67	0	1.98	1.17	0.09	0.43	0.51	43.6567	5.29851	0.5	0.045	1.6475	0.955	0.62	0.38	0.81	0.19	0.02	0.07	0.07	0.02	1.985
1788	1	19.5	-1350	21	9	3	30	91.4286	2.14286	87.8571	2.14286	98.5714	0.714286	97.8571	0.714286	0.12	0.21	0.17	0.17	0.17	0.21	0.19	0.12	-0.21	0	-0.33	0.21	1.07	0.79	0.8	1.07	3.12	3	3.29	19.0299	9.10448	0.1675	0.1725	-0.0825	0.9325	0.19	0.145	0.165	0.17	0.18	0.165	0.19	0.155	0.105
1988	1	18.7	-1350	22	2	16	41	71.4286	53.5714	42.1429	40.7143	42.8571	57.1429	52.1429	48.5714	0.45	0.64	0.17	0.36	0.12	0.12	0.17	0.02	1.06	1.55	0	1.61	0.65	0.41	0.97	1.17	15.33	15.75	17.05	74.0672	2.42537	0.405	0.1075	1.055	0.8	0.5	0.31	0.545	0.265	0.145	0.07	0.12	0.095	1.58
2188	1	31.5	-1050	42	42	6	30	60.7143	38.5714	50	50	59.2857	38.5714	52.8571	50	0.6	0.74	0.79	0.98	0.07	0.07	0.02	0.07	1.71	2.1	2.77	3.45	0.61	0.41	0.59	-0.26	2.3	8.11	6.3	61.9403	2.57463	0.7775	0.0575	2.5075	0.3375	0.86	0.695	0.67	0.885	0.045	0.07	0.07	0.045	2.775
38	1	19.1	-750	31	6	7	28	88.5714	1.42857	50.7143	8.57143	95	2.85714	57.1429	2.85714	0.6	0.64	0.36	0.4	0.02	0.07	0.02	0.21	2.22	1.83	1.61	0.55	0.87	0.55	1.17	0.52	3.66	8.09	6.64	5.41045	8.35821	0.5	0.08	1.5525	0.7775	0.52	0.48	0.62	0.38	0.02	0.14	0.045	0.115	1.19
42	1	26.5	-1250	40	33	2	47	100	16.4286	100	0	100	8.57143	100	0	0.17	0.02	0.12	0.07	0.02	0.02	0.02	0.07	1.01	0	0.8	0	1.47	1.07	1.58	1.47	1.35	2.01	1.85	43.6567	12.8358	0.095	0.0325	0.4525	1.3975	0.045	0.145	0.095	0.095	0.02	0.045	0.02	0.045	0
43	1	22.3	-1150	70	14	1	45	100	2.14286	100	0.714286	100	1.42857	99.2857	0.714286	0.69	0.93	0.64	0.69	0.21	0.12	0.07	0.07	1.29	2.64	1.83	1.96	0.15	-0.14	0.55	0.48	7.21	10.04	6.57	52.9851	9.92537	0.7375	0.1175	1.93	0.26	0.81	0.665	0.81	0.665	0.14	0.095	0.165	0.07	2.3
44	1	24.1	-850	54	62	10	40	95.7143	63.5714	68.5714	46.4286	95.7143	21.4286	75	45.7143	0.02	0.02	0.55	0.55	0.02	0.02	0.02	0.07	0	0	2.1	1.58	1.48	1.06	0.93	0.67	6.16	9.78	7.92	77.2388	9.58955	0.285	0.0325	0.92	1.035	0.285	0.285	0.02	0.55	0.02	0.045	0.02	0.045	0.79
988	1	30.4	-1050	60	42	9	29	100	0.714286	75	0	100	0	90	0	0.45	0.58	0.47	0.46	0.096	0.13	0.1	0.11	1.3	1.48	1.43	1.74	0.82	0.44	0.84	0.56	5.86	7.42	8.15	52.4254	8.50746	0.49	0.109	1.4875	0.665	0.52	0.46	0.515	0.465	0.098	0.12	0.113	0.105	1.61
1388	1	26.8	-1050	60	16	1	22	75	53.5714	59.2857	7.14286	65.7143	52.1429	59.2857	3.57143	0.46	0.57	0.29	0.4	0.07	0.096	0.068	0.078	1.52	1.62	0.96	1.31	0.88	0.56	1.18	0.91	7.046	9.83	6.49	6.52985	1.90299	0.43	0.078	1.3525	0.8825	0.485	0.375	0.515	0.345	0.069	0.087	0.083	0.073	1.465
2	2	36.6	-1196	21	35	6	37	65.7143	41.4286	54.2857	42.8571	77.1429	22.8571	49.2857	22.1429	0.46	0.48	0.34	0.98	0.02	0.02	0.23	0.02	1.426	1.3756	0.9088	1.3088	1.11	1.11	0.74	1.11	11.14	13.71	17.24	58.3955	3.13433	0.565	0.0725	1.2548	1.0175	0.73	0.4	0.47	0.66	0.125	0.02	0.02	0.125	1.3422
4	2	29.5	-1050	35	74	4	49	55.7143	87.1429	60.7143	47.1429	53.5714	85	62.8571	46.4286	0.6	0.6	0.36	0.21	0.02	0.07	0.17	0.21	2.22	1.71	0.6	0	0.87	0.61	0.67	0.79	2.73	4.73	3.77	84.5149	-8.50746	0.4425	0.1175	1.1325	0.735	0.405	0.48	0.6	0.285	0.095	0.14	0.045	0.19	0.855
6	2	22.2	-1350	22	67	9	54	62.1429	43.5714	72.8571	28.5714	50	51.4286	58.5714	25	0.07	0.17	0.12	0.21	0.02	0.02	0.02	0.02	0.52	1.01	0.8	1.19	1.72	1.47	1.58	1.39	5.88	9.6	7.02	49.2537	0.783582	0.1425	0.02	0.88	1.54	0.19	0.095	0.12	0.165	0.02	0.02	0.02	0.02	1.1
9	2	32	-1150	24	54	11	44	45	61.4286	62.1429	14.2857	40.7143	42.8571	64.2857	26.4286	0.21	0.17	0.17	0.21	0.12	0.17	0.12	0.12	0.39	0	0.21	0.39	0.99	0.97	1.07	0.99	0.43	3.7	2.1	40.8582	5.48507	0.19	0.1325	0.2475	1.005	0.19	0.19	0.19	0.19	0.12	0.145	0.145	0.12	0.195
11	2	22.9	-150	21	46	4	45	100	0	100	0	100	0	100	0	0.6	0.64	0.64	0.55	0.17	0.17	0.22	0.07	1.21	1.33	0.61	1.58	0.36	0.3	-0.06	0.67	8.58	9.37	8.97	30.9701	0	0.6075	0.1575	1.1825	0.3175	0.595	0.62	0.62	0.595	0.195	0.12	0.17	0.145	1.455
13	2	22.2	-1250	23	32	6	25	62.1429	23.5714	79.2857	#NULL!	64.2857	17.1429	80	7.85714	0.21	0.12	0.45	0.79	0.17	0.07	0.17	0.22	0.18	0.29	0.85	1.03	0.88	1.32	0.54	-0.28	5.57	7.88	7.07	65.1119	1.71642	0.3925	0.1575	0.5875	0.615	0.455	0.33	0.165	0.62	0.17	0.145	0.12	0.195	0.66
14	2	21.8	-1350	23	21	3	38	90	8.57143	75	2.14286	85.7143	1.42857	83.5714	2.85714	0.4	0.5	0.45	0.69	0.21	0.21	0.07	0.12	0.55	0.79	1.35	1.68	0.52	0.4	0.79	0.34	10.41	11.53	10.48	53.9179	0.223881	0.51	0.1525	1.0925	0.5125	0.595	0.425	0.45	0.57	0.14	0.165	0.21	0.095	1.235
16	2	29.7	-650	25	37	6	39	82.1429	33.5714	77.1429	14.2857	90	5	83.5714	8.57143	0.93	0.69	0.75	0.79	0.02	0.07	0.02	0.02	3.45	1.96	2.12	2.77	0.26	0.48	0.4	0.59	18.11	23.17	24.16	74.2537	6.30597	0.79	0.0325	2.575	0.4325	0.74	0.84	0.81	0.77	0.02	0.045	0.045	0.02	2.365
20	2	19.9	-1150	27	22	10	41	12.8571	17.1429	50	50	77.8571	39.2857	65.7143	30.7143	0.17	0.26	0.07	0.12	0.02	0.12	0.12	0.12	1.01	0.54	-0.29	0	1.47	0.91	1.32	1.18	10.64	11.8	12.64	49.0672	7.20149	0.155	0.095	0.315	1.22	0.19	0.12	0.215	0.095	0.07	0.12	0.07	0.12	0.27
22	2	22	-1050	22	70	15	40	62.1429	56.4286	64.2857	12.8571	50	58.5714	57.8571	2.85714	0.64	0.74	0.74	0.79	0.02	0.02	0.07	0.02	2.35	2.62	2.1	2.77	0.81	0.67	0.41	0.59	3.88	7.22	7.89	54.291	1.56716	0.7275	0.0325	2.46	0.62	0.765	0.69	0.69	0.765	0.045	0.02	0.02	0.045	2.695
24	2	23.9	-1350	26	48	15	20	37.1429	54.2857	54.2857	7.14286	92.1429	2.85714	88.5714	3.57143	0.74	0.69	0.36	0.26	0.07	0.07	0.02	0.07	2.1	1.96	1.61	0.83	0.41	0.48	1.17	1.05	5.58	12.52	10	42.9104	-2.64925	0.5125	0.0575	1.625	0.7775	0.475	0.55	0.715	0.31	0.045	0.07	0.07	0.045	1.395
26	2	25.2	-1824	23	42	7	26	45.7143	31.4286	43.5714	56.4286	71.4286	2.14286	56.4286	33.5714	0.83	0.79	0.75	0.93	0.07	0.12	0.07	0.07	2.43	1.97	2.11	2.93	0.25	0.19	-0.2	-0.35	1.08	2.32	1.85	39.9254	-3.65672	0.825	0.0825	2.36	-0.0275	0.86	0.79	0.81	0.84	0.07	0.095	0.095	0.07	2.45
27	2	32.7	-750	27	24	3	46	91.4286	7.14286	95.7143	2.85714	98.5714	0	100	1.42857	0.69	0.5	0.55	0.74	0.17	0.07	0.12	0.21	1.46	1.47	1.3	1.43	0.24	0.73	0.53	0.08	2.15	8.14	3.47	79.8507	6.23134	0.62	0.1425	1.415	0.395	0.62	0.62	0.595	0.645	0.145	0.14	0.12	0.165	1.45
29	2	21.3	-1472	24	4	6	35	77.8571	14.2857	52.8571	32.1429	94.2857	32.8571	67.1429	6.42857	0.12	0.21	0.07	0.07	0.02	0.02	0.02	0.02	0.8	1.19	0.52	0.52	1.58	1.39	1.72	1.72	1.94	3.51	6.96	52.6119	-0.559701	0.1175	0.02	0.7575	1.6025	0.14	0.095	0.165	0.07	0.02	0.02	0.02	0.02	0.855
31	2	24.7	-1950	20	45	8	40	80.7143	39.2857	67.8571	8.57143	80	39.2857	92.8571	2.14286	0.55	0.12	0.12	0.21	0.07	0.02	0.02	0.02	1.58	0.8	0.8	1.19	0.67	1.58	1.58	1.39	6.6	8.82	6.06	56.7164	-2.08955	0.25	0.0325	1.0925	1.305	0.165	0.335	0.335	0.165	0.045	0.02	0.045	0.02	0.995
388	2	26.5	-1250	40	33	2	47	75.7143	16.4286	97.1429	0.714286	78.5714	21.4286	100	0	0.02	0.02	0.31	0.5	0.02	0.02	0.07	0.02	0	0	0.97	1.98	1.98	1.98	0.98	0.99	1.04	4.6	4.16	31.7164	5.74627	0.2125	0.0325	0.7375	1.4825	0.26	0.165	0.02	0.405	0.045	0.02	0.02	0.045	0.99
688	2	24.1	-1050	34	16	4	41	74.2857	0.714286	77.8571	3.57143	75	0.714286	70	1.42857	0.55	0.69	0.17	0.79	0.17	0.27	0.07	0.24	1.09	0.99	0.5	0.91	0.42	0	1.22	-0.34	1.01	3.84	3.1	58.5821	-0.410448	0.55	0.1875	0.8725	0.325	0.74	0.36	0.62	0.48	0.12	0.255	0.22	0.155	0.95
35	2	29.7	-850	22	57	14	57	82.8571	7.14286	82.1429	14.2857	69.2857	5.71429	88.5714	7.14286	0.26	0.31	0.26	0.6	0.02	0.12	0.12	0.12	1.34	0.68	0.54	1.42	1.31	0.84	0.91	0.47	8.76	9.95	9.72	91.791	-7.64925	0.3575	0.095	0.995	0.8825	0.455	0.26	0.285	0.43	0.07	0.12	0.07	0.12	1.05
888	2	24.1	-350	54	62	10	40	60.7143	31.4286	67.1429	69.2857	77.1429	15.7143	50.7143	67.8571	0.83	0.93	0.75	0.93	0.02	0.07	0.02	0.02	2.95	2.93	2.13	2.94	0.51	-0.01	0.26	0.26	11.23	11.57	11.54	53.9179	7.08955	0.86	0.0325	2.7375	0.255	0.93	0.79	0.88	0.84	0.02	0.045	0.045	0.02	2.935
1288	2	21.4	-850	29	3	0	22	87.8571	5	76.4286	10	97.8571	0	84.2857	0	0.45	0.88	0.45	0.5	0.02	0.07	0.07	0.07	1.86	2.64	1.35	1.47	1.05	0.14	0.79	0.73	3.18	4.29	6.15	28.5448	0	0.57	0.0575	1.83	0.6775	0.69	0.45	0.665	0.475	0.045	0.07	0.045	0.07	2.055
1488	2	19.5	-950	55	7	7	25	85.7143	6.42857	93.5714	7.85714	88.5714	7.85714	89.2857	4.28571	0.21	0.21	0.02	0.17	0.02	0.07	0.02	0.02	1.19	0.67	0	1.01	1.39	1.13	1.98	1.47	11.2	8.76	4.77	31.3433	-0.335821	0.1525	0.0325	0.7175	1.4925	0.19	0.115	0.21	0.095	0.02	0.045	0.045	0.02	0.84
1688	2	19.2	-950	35	18	6	41	100	0	67.8571	0	100	0	78.5714	0	0.83	0.69	0.17	0.17	0.02	0.02	0.02	0.02	2.95	2.48	1.01	1.01	0.51	0.74	1.47	1.47	1.77	3.19	3.31	64.9254	1.45522	0.465	0.02	1.8625	1.0475	0.43	0.5	0.76	0.17	0.02	0.02	0.02	0.02	1.745
37	2	19.5	-1050	21	9	3	30	77.1429	77.8571	76.4286	4.28571	85.7143	7.14286	80.7143	15.7143	0.31	0.4	0.4	0.12	0.22	0.26	0.07	0.17	0	0.4	1.22	-0.21	0.5	0.44	0.85	1.07	1.63	2.03	1.89	51.8657	0.522388	0.3075	0.18	0.3525	0.715	0.26	0.355	0.355	0.26	0.145	0.215	0.24	0.12	0.095
1888	2	21.6	-1750	52	3	12	54	48.5714	51.4286	85.7143	1.42857	81.4286	22.1429	92.8571	2.14286	0.74	0.64	0.5	0.79	0.21	0.02	0.07	0.12	1.43	2.35	1.47	1.97	0.08	0.81	0.73	0.19	2.1	6.18	2.78	66.9776	3.35821	0.6675	0.105	1.805	0.4525	0.715	0.62	0.69	0.645	0.14	0.07	0.115	0.095	2.16
2088	2	20.2	-750	28	2	1	29	97.1429	10.7143	71.4286	2.14286	65	4.28571	73.5714	2.14286	0.6	0.69	0.75	0.98	0.07	0.17	0.21	0.02	1.71	1.46	1.97	2.95	0.61	0.24	-0.19	1.11	8	9.72	8.23	25.3731	3.0597	0.755	0.1175	2.0225	0.4425	0.835	0.675	0.645	0.865	0.14	0.095	0.12	0.115	2.205
2288	2	19.1	-1150	31	6	7	28	71.4286	12.8571	58.5714	0.714286	57.1429	5	57.1429	2.85714	0.07	0.07	0.12	0.07	0.02	0.02	0.02	0.07	0.52	0.52	0.8	0	1.72	1.72	1.58	1.47	6.1	9.47	7.44	44.5896	5.29851	0.0825	0.0325	0.46	1.6225	0.07	0.095	0.07	0.095	0.02	0.045	0.02	0.045	0.26
39	2	44.5	-1050	27	18	1	14	73.5714	10.7143	78.5714	5	82.8571	7.14286	78.5714	4.28571	0.4	0.6	0.07	0.26	0.17	0.12	0.17	0.23	0.73	1.42	-0.5	-0.52	0.6	0.47	1.22	0.38	6.3	8.21	5.02	32.2761	0.522388	0.3325	0.1725	0.2825	0.6675	0.43	0.235	0.5	0.165	0.17	0.175	0.145	0.2	0.45
40	2	29.1	-1250	37	32	4	21	100	0	57.1429	0	100	0	70	0	0.83	0.79	0.17	0.26	0.02	0.02	0.02	0.02	2.95	2.77	1.01	1.34	0.51	0.59	1.47	1.31	1.86	6.22	4.74	59.8881	5.18657	0.5125	0.02	2.0175	0.97	0.525	0.5	0.81	0.215	0.02	0.02	0.02	0.02	2.055
41	2	30.7	-1450	23	46	9	43	95.7143	3.57143	97.1429	1.42857	98.5714	0.714286	99.2857	0	0.07	0.26	0.17	0.31	0.02	0.21	0.17	0.12	0.52	0.15	0	0.68	1.72	0.71	0.97	0.84	7.93	9.97	9.26	69.5896	0.559701	0.2025	0.13	0.3375	1.06	0.285	0.12	0.165	0.24	0.095	0.165	0.115	0.145	0.415
45	2	26.4	-750	60	10	1	55	68.5714	27.8571	74.2857	17.1429	76.4286	17.1429	76.4286	16.4286	0.07	0.21	0.02	0.02	0.02	0.07	0.02	0.02	0.52	0.67	0	0	1.72	1.13	1.98	1.98	0.17	0.37	0.4	41.9776	2.87313	0.08	0.0325	0.2975	1.7025	0.115	0.045	0.14	0.02	0.02	0.045	0.045	0.02	0.335
18	2	22.9	-1450	30	15	5	32	72.1429	22.8571	95	4.28571	83.5714	15.7143	87.8571	8.57143	0.4007	0.47	0.28	0.39	0.1	0.11	0.08	0.13	1.13	1.26	0.76	0.94	0.89	0.73	1.14	0.92	6.55	9.13	6.39	47.5746	1.56716	0.385175	0.105	1.0225	0.92	0.43	0.34035	0.43535	0.335	0.09	0.12	0.105	0.105	1.1
33	2	22.1	-948	26	14	7	16	50	50	46.4286	50	51.4286	47.1429	50	50	0.4007	0.47	0.28	0.39	0.1	0.11	0.08	0.13	1.13	1.26	0.76	0.94	0.89	0.73	1.14	0.92	14.13	16.34	16.26	47.6679	0.723881	0.385175	0.105	1.0225	0.92	0.43	0.34035	0.43535	0.335	0.09	0.12	0.105	0.105	1.1
488	2	22.3	-350	60	14	1	45	98.5714	2.14286	96.4286	1.42857	97.8571	2.14286	97.8571	1.42857	0.4007	0.47	0.28	0.39	0.1	0.11	0.08	0.13	1.13	1.26	0.76	0.94	0.89	0.73	1.14	0.92	3.22	3.71	2.74	3.73134	9.73881	0.385175	0.105	1.0225	0.92	0.43	0.34035	0.43535	0.335	0.09	0.12	0.105	0.105	1.1
36	2	26.8	-1000	60	16	1	22	89.2857	12.1429	60	14.2857	88.5714	3.57143	57.1429	45	0.4007	0.47	0.28	0.39	0.1	0.11	0.08	0.13	1.13	1.26	0.76	0.94	0.89	0.73	1.14	0.92	8.09	9.01	7.11	52.0522	3.39552	0.385175	0.105	1.0225	0.92	0.43	0.34035	0.43535	0.335	0.09	0.12	0.105	0.105	1.1
[truncated: 31 more columns]
